# Supplementary material for: Epidemiological and Evolutionary Inference of the Transmission Network of the 2014 Highly Pathogenic Avian Influenza H5N2 Outbreak in British Columbia, Canada
Source: Sci Rep. 2016 Aug 4;6:30858. doi: 10.1038/srep30858 (PMC4973242; doi:10.1038/srep30858)
Supplement: Supplementary Information [file srep30858-s1.xls]

## Sheet: Sheet1
Supplemental table 1
We acknowledge the authors, originating and submitting laboratories of the sequences from GISAID’s EpiFlu™ Database on which this research is based. The list is detailed below.
All submitters of data may be contacted directly via the GISAID website www.gisaid.org
Isolate_Id	Isolate_Name	Subtype	Name on network analysis	Location	Isolate_Submitter	Submitting_Lab	Authors	Originating_Lab
EPI_ISL_175339	A/chicken/BC/FAV8/2014	H5N2	BCF8	North America / Canada	Initial import	Other Database Import	Pasick,J.; Berhane,Y.; Joseph,T.; Bowes,V.; Handel,K.; Alexandersen,S.
EPI_ISL_175340	A/chicken/BC/FAV9/2014	H5N2	BCF9	North America / Canada	Initial import	Other Database Import	Pasick,J.; Berhane,Y.; Joseph,T.; Bowes,V.; Handel,K.; Alexandersen,S.
EPI_ISL_174411	A/turkey/BC/FAV10/2014	H5N2	BCF10	North America / Canada	Initial import	Other Database Import	Pasick,J.; Berhane,Y.; Joseph,T.; Bowes,V.; Hisanaga,T.; Handel,K.; Alexandersen,S.; Suderman,M.; Cottam-Birt,C.
EPI_ISL_177455	A/turkey/BC/FAV14/2014	H5N2	BCF14	North America / Canada / British Columbia	Tamiko Hisanaga (Canadian Food Inspection Agency)	Canadian Food Inspection Agency		Animal Health Centre, Ministry of Agriculture
EPI_ISL_178079	A/chicken/BC/FAV15/2014	H5N2	BCF15	North America / Canada / British Columbia	Tamiko Hisanaga (Canadian Food Inspection Agency)	Canadian Food Inspection Agency		Animal Health Centre, Ministry of Agriculture
EPI_ISL_178080	A/chicken/BC/FAV17/2014	H5N2	BCF17	North America / Canada / British Columbia	Tamiko Hisanaga (Canadian Food Inspection Agency)	Canadian Food Inspection Agency		Animal Health Centre, Ministry of Agriculture
EPI_ISL_178081	A/turkey/BC/FAV19/2014	H5N2	BCF19	North America / Canada / British Columbia	Tamiko Hisanaga (Canadian Food Inspection Agency)	Canadian Food Inspection Agency		Animal Health Centre, Ministry of Agriculture
EPI_ISL_178082	A/chicken/BC/FAV20/2014	H5N2	BCF20	North America / Canada / British Columbia	Tamiko Hisanaga (Canadian Food Inspection Agency)	Canadian Food Inspection Agency		Animal Health Centre, Ministry of Agriculture
EPI_ISL_178083	A/chicken/BC/FAV21/2014	H5N2	BCF21	North America / Canada / British Columbia	Tamiko Hisanaga (Canadian Food Inspection Agency)	Canadian Food Inspection Agency		Animal Health Centre, Ministry of Agriculture
EPI_ISL_178084	A/chicken/BC/FAV22/2014	H5N2	BCF22	North America / Canada / British Columbia	Tamiko Hisanaga (Canadian Food Inspection Agency)	Canadian Food Inspection Agency		Animal Health Centre, Ministry of Agriculture
EPI_ISL_178085	A/chicken/BC/FAV23/2014	H5N2	BCF23	North America / Canada / British Columbia	Tamiko Hisanaga (Canadian Food Inspection Agency)	Canadian Food Inspection Agency		Animal Health Centre, Ministry of Agriculture
EPI_ISL_178086	A/chicken/BC/FAV24/2014	H5N2	BCF24	North America / Canada / British Columbia	Tamiko Hisanaga (Canadian Food Inspection Agency)	Canadian Food Inspection Agency		Animal Health Centre, Ministry of Agriculture
EPI_ISL_178087	A/chicken/BC/FAV25/2014	H5N2	BCF25	North America / Canada / British Columbia	Tamiko Hisanaga (Canadian Food Inspection Agency)	Canadian Food Inspection Agency		Animal Health Centre, Ministry of Agriculture
	A/turkey/ON/FAV7/2015	H5N2	ONF7
	A/chicken/ON/FAV8/2015	H5N2	ONF8
	A/turkey/ON/FAV10/2015	H5N2	ONF10
EPI_ISL_178249	A/American wigeon/BC/050-31/2015	H5N8	BC31	North America / Canada / British Columbia	Tamiko Hisanaga (Canadian Food Inspection Agency)	Canadian Food Inspection Agency		Animal Health Centre, Ministry of Agriculture
EPI_ISL_173668	A/guinea fowl/Oregon/41613-1/2014	H5N8		North America / United States	Initial import	Other Database Import	Killian,M.L.
EPI_ISL_173666	A/chicken/Oregon/41613-2/2014	H5N8		North America / United States	Initial import	Other Database Import	Killian,M.L.
EPI_ISL_173878	A/gyrfalcon/Washington/41088-6/2014	H5N8		North America / United States	Initial import	Other Database Import	Ip,H.S.; Kim-Torchetti,M.; Crespo,R.; Kohrs,P.; DeBruyn,P.; Mansfield,K.G.; Baszler,T.; Badcoe,L.; Bodenstein,B.; Shearn-Boschler,V.; Killian,M.L.; Pedersen,J.C.; Hines,N.; Gidlewski,T.; DeLiberto,T.; Sleeman,J.; Shearn-Bochsler,V.; Long,R.L.; Hines,N.L.
EPI_ISL_177647	A/turkey/California/K1500169-1.2/2015	H5N8	CAK12	North America / United States	Initial import	Other Database Import	Killian,M.L.
EPI_ISL_174409	A/American green-winged teal/Washington/195750/2014	H5N1		North America / United States	Initial import	Other Database Import	Killian,M.L.; Ip,H.S.; Dusek,R.; Bodenstein,B.
EPI_ISL_173877	A/Northern pintail/Washington/40964/2014	H5N2		North America / United States	Initial import	Other Database Import	Ip,H.S.; Kim-Torchetti,M.; Crespo,R.; Kohrs,P.; DeBruyn,P.; Mansfield,K.G.; Baszler,T.; Badcoe,L.; Bodenstein,B.; Shearn-Boschler,V.; Killian,M.L.; Pedersen,J.C.; Hines,N.; Gidlewski,T.; DeLiberto,T.; Sleeman,J.; Shearn-Bochsler,V.; Long,R.L.; Hines,N.L.
EPI_ISL_173664	A/chicken/Washington/61-9/2014	H5N2		North America / United States	Initial import	Other Database Import	Killian,M.L.
EPI_ISL_173667	A/domestic duck/Washington/61-16/2014	H5N2		North America / United States	Initial import	Other Database Import	Killian,M.L.
EPI_ISL_173665	A/turkey/Washington/61-22/2014	H5N2		North America / United States	Initial import	Other Database Import	Killian,M.L.
EPI_ISL_177648	A/pheasant/Washington/3147-2/2015	H5N2		North America / United States	Initial import	Other Database Import	Killian,M.L.
EPI_ISL_179544	A/chicken/Washington/3490-18/2015	H5N2		North America / United States	Initial import	Other Database Import	Killian,M.L.
EPI_ISL_179543	A/turkey/Minnesota/9892-2/2015	H5N2		North America / United States	Initial import	Other Database Import	Killian,M.L.
EPI_ISL_179546	A/turkey/Minnesota/7172-1/2015	H5N2		North America / United States	Initial import	Other Database Import	Killian,M.L.
EPI_ISL_179550	A/turkey/Minnesota/9845-4/2015	H5N2		North America / United States	Initial import	Other Database Import	Killian,M.L.
EPI_ISL_179545	A/chicken/Oregon/A01819044/2015	H5N2		North America / United States	Initial import	Other Database Import	Killian,M.L.
EPI_ISL_179547	A/turkey/Missouri/7458-1/2015	H5N2		North America / United States	Initial import	Other Database Import	Killian,M.L.
EPI_ISL_179548	A/turkey/Arkansas/7791-1/2015	H5N2		North America / United States	Initial import	Other Database Import	Killian,M.L.
EPI_ISL_179549	A/chicken/Kansas/8395-3/2015	H5N2		North America / United States	Initial import	Other Database Import	Killian,M.L.
EPI_ISL_178263	A/chicken/Iowa/04-20/2015	H5N2		North America / United States	Initial import	Other Database Import	Clement,T.; Kutish,G.F.; Scaria,J.; Hennings,J.; Nelson,E.; Diel,D.G.
EPI_ISL_190456	A/turkey/Iowa/11762-1/2015	H5N2		North America / United States	Initial import	Other Database Import	Killian,M.L.; Gauger,P.C.; Yoon,K.-J.
EPI_ISL_190457	A/turkey/Iowa/13541-1/2015	H5N2		North America / United States	Initial import	Other Database Import	Killian,M.L.; Gauger,P.C.; Yoon,K.-J.
EPI_ISL_190458	A/chicken/Iowa/13542-2/2015	H5N2		North America / United States	Initial import	Other Database Import	Killian,M.L.; Gauger,P.C.; Yoon,K.-J.
EPI_ISL_190459	A/turkey/Iowa/14319-1/2015	H5N2		North America / United States	Initial import	Other Database Import	Killian,M.L.; Gauger,P.C.; Yoon,K.-J.
EPI_ISL_190460	A/turkey/Iowa/14318-1/2015	H5N2		North America / United States	Initial import	Other Database Import	Killian,M.L.; Gauger,P.C.; Yoon,K.-J.
EPI_ISL_190461	A/chicken/Iowa/14322-6/2015	H5N2		North America / United States	Initial import	Other Database Import	Killian,M.L.; Gauger,P.C.; Yoon,K.-J.
EPI_ISL_190462	A/chicken/Iowa/14399-4/2015	H5N2		North America / United States	Initial import	Other Database Import	Killian,M.L.; Gauger,P.C.; Yoon,K.-J.
EPI_ISL_190464	A/chicken/Iowa/14589-1/2015	H5N2		North America / United States	Initial import	Other Database Import	Killian,M.L.; Gauger,P.C.; Yoon,K.-J.
EPI_ISL_167904	A/duck/England/36254/14	H5N8		Europe / United Kingdom / East Riding of Yorkshire	Amanda Seekings (Animal and Plant Health Agency (APHA) / Virology Department)	Animal and Plant Health Agency (APHA)	Hanna, Amanda; Ellis, Richard; Ceeraz, Vanessa; Seekings, James; Londt, Brandon; Brookes, Sharon; Banks, Jill; Essen, Stephen; Brown, Ian	Animal and Plant Health Agency (APHA)
EPI_ISL_167905	A/Chicken/Netherlands/14015526/2014	H5N8		Europe / Netherlands / Provincie Utrecht / Gemeente Oudewater	Guus Koch (Central Veterinary Institute)	Central Veterinary Institute	Heutink, Rene; Harders, Frank; Verschuren-Pritz, Sylvia; Bossers, Alex; Koch, Guus; Bouwstra, Ruth	Central Veterinary Institute
EPI_ISL_168075	A/chicken/Netherlands/14015531/2014	H5N8		Europe / Netherlands / Provincie Utrecht / Gemeente Oudewater	Guus Koch (Central Veterinary Institute)	Central Veterinary Institute	Heutink, Rene; Harders, Frank; Verschuren-Pritz, Sylvia; Bossers, Alex; Koch, Guus; Bouwstra, Ruth	Central Veterinary Institute
EPI_ISL_168696	A/duck/England/36038/14	H5N8		Europe / United Kingdom / East Riding of Yorkshire	Amanda Seekings (Animal and Plant Health Agency (APHA) / Virology Department)	Animal and Plant Health Agency (APHA)	Hanna, Amanda; Ellis, Richard; Ceeraz, Vanessa; Seekings, James; Londt, Brandon; Brookes, Sharon; Banks, Jill; Essen, Stephen; Brown, Ian	Animal and Plant Health Agency (APHA)
EPI_ISL_168697	A/duck/England/36226/14	H5N8		Europe / United Kingdom / East Riding of Yorkshire	Amanda Seekings (Animal and Plant Health Agency (APHA) / Virology Department)	Animal and Plant Health Agency (APHA)	Hanna, Amanda; Ellis, Richard; Ceeraz, Vanessa; Seekings, James; Londt, Brandon; Brookes, Sharon; Banks, Jill; Essen, Stephen; Brown, Ian	Animal and Plant Health Agency (APHA)
EPI_ISL_169273	A/turkey/Germany/R2474-L00899/2014	H5N8		Europe / Germany / Mecklenburg-Vorpommern	Anne Pohlmann (Friedrich-Loeffler-Institut)	Friedrich-Loeffler-Institut
EPI_ISL_169427	A/wigeon/Sakha/1/2014	H5N8		Europe / Russian Federation / Sakha (Yakutia) Republic	Ivan Susloparov (Vector)	State Research Center of Virology and Biotechnology Vector	Susloparov, I; Kolosova, N; Goncharova, N; Marchenko, V; Ryzhikov, A	State Research Center of Virology and Biotechnology Vector
EPI_ISL_175534	A/MuteSwan/Sweden/SVA-U1503110277-SZ502/2015	H5N8		Europe / Sweden / Stockholms Lan / Stockholms Kommun / Strömkajen, Stockholm	Siamak Zohari (National Veterinary Institute)	National Veterinary Institute	'Zohari,Siamak';'Ullman,Karin'; 'Olofson,Ann-Sophie'	National Veterinary Institute
EPI_ISL_175535	A/MuteSwan/Sweden/SVA-1503130141-SZ543/2015	H5N8		Europe / Sweden / Stockholms Lan / Stockholms Kommun / Ladugårdslandsviken, Stockholm	Siamak Zohari (National Veterinary Institute)	National Veterinary Institute	'Zohari,Siamak';'Karin,Ullman';Olofsson,Ann-Sophie*	National Veterinary Institute
EPI_ISL_168024	A/duck/Chiba/26-372-48/2014	H5N8		Asia / Japan / Chiba	Takehiko Saito (National Institute of Animal Health)	National Institute of Animal Health		National Institute of Animal Health
EPI_ISL_168025	A/duck/Chiba/26-372-61/2014	H5N8		Asia / Japan / Chiba	Takehiko Saito (National Institute of Animal Health)	National Institute of Animal Health		National Institute of Animal Health
EPI_ISL_169390	A/crane/Kagoshima/KU1/2014	H5N8	JPKU1	Asia / Japan / Kagoshima	Makoto Ozawa (Kagoshima University )	Kagoshima University		Kagoshima University
EPI_ISL_174516	A/crane/Kagoshima/KU13/2014(H5N8)	H5N8	JPKU13	Asia / Japan / Kagoshima	Makoto Ozawa (Kagoshima University )	Kagoshima University		Kagoshima University
EPI_ISL_174517	A/crane/Kagoshima/KU21/2014(H5N8)	H5N8		Asia / Japan / Kagoshima	Makoto Ozawa (Kagoshima University )	Kagoshima University		Kagoshima University
EPI_ISL_174518	A/crane/Kagoshima/KU41/2014(H5N8)	H5N8		Asia / Japan / Kagoshima	Makoto Ozawa (Kagoshima University )	Kagoshima University		Kagoshima University
EPI_ISL_174519	A/crane/Kagoshima/KU53/2015(H5N8)	H5N8		Asia / Japan / Kagoshima	Makoto Ozawa (Kagoshima University )	Kagoshima University		Kagoshima University
EPI_ISL_174520	A/mallard duck/Kagoshima/KU70/2015(H5N8)	H5N8		Asia / Japan / Kagoshima	Makoto Ozawa (Kagoshima University )	Kagoshima University		Kagoshima University
EPI_ISL_174521	A/mallard duck/Kagoshima/KU116/2015(H5N8)	H5N8		Asia / Japan / Kagoshima	Makoto Ozawa (Kagoshima University )	Kagoshima University		Kagoshima University
EPI_ISL_159719	A/Chicken/Kumamoto/1-7/2014	H5N8		Asia / Japan / Kumamoto	Michiyo Yoshizawa Harada (National Agriculture and Food Research Organization / National Institute of Animal Health)	National Agriculture and Food Research Organization	Kanehira,K.; Takemae,N.; Uchida,Y.; Tunekuni,R.; Hikono,H.; Saito,T.	National Institute of Animal Health
EPI_ISL_169424	A/chicken/Miyazaki/7/2014	H5N8		Asia / Japan / Miyazaki	Takehiko Saito (National Institute of Animal Health)	National Institute of Animal Health
EPI_ISL_157610	A/broiler duck/Korea/Buan2/2014	H5N8		Asia / Korea, Republic of	Initial import	Other Database Import	Lee,Y.-J.; Kang,H.-M.; Lee,E.-K.; Song,B.-M.; Jeong,J.; Kwon,Y.-K.; Kim,H.-R.; Lee,K.-J.; Hong,M.-S.; Jang,I.; Choi,K.-S.; Kim,J.-Y.; Lee,H.-J.; Kang,M.-S.; Jeong,O.-M.; Baek,J.-H.; Joo,Y.-S.; Park,Y.Ho.; Lee,H.-S.; Park,Y.H.
EPI_ISL_157611	A/baikal teal/Korea/Donglim3/2014	H5N8		Asia / Korea, Republic of	Initial import	Other Database Import	Lee,Y.-J.; Kang,H.-M.; Lee,E.-K.; Song,B.-M.; Jeong,J.; Kwon,Y.-K.; Kim,H.-R.; Lee,K.-J.; Hong,M.-S.; Jang,I.; Choi,K.-S.; Kim,J.-Y.; Lee,H.-J.; Kang,M.-S.; Jeong,O.-M.; Baek,J.-H.; Joo,Y.-S.; Park,Y.Ho.; Lee,H.-S.; Park,Y.H.
EPI_ISL_166630	A/mallard/Korea/W452/2014	H5N8		Asia / Korea, Republic of	Initial import	Other Database Import	Choi,Y.K.; Kwon,H.I.; Kim,Y.I.; Pascua,P.N.Q.; Kim,E.H.; Park,S.J.; Lim,G.J.; Kim,S.M.; Choi,E.J.; Si,Y.J.
EPI_ISL_171655	A/waterfowl/Korea/S005/2014	H5N8		Asia / Korea, Republic of	Initial import	Other Database Import	Ku,K.B.; Park,E.H.; Yum,J.; Kim,J.A.; Oh,S.K.; Seo,S.H.
EPI_ISL_171656	A/broiler duck/Korea/H29/2014	H5N8		Asia / Korea, Republic of	Initial import	Other Database Import	Jeong,J.; Kang,H.M.; Lee,E.K.; Song,B.M.; Kwon,Y.K.; Kim,H.R.; Choi,K.S.; Kim,J.Y.; Lee,H.J.; Moon,O.K.; Jeong,W.; Choi,J.; Baek,J.H.; Joo,Y.S.; Park,Y.H.; Lee,H.S.; Lee,Y.J.; Lee,Y.-J.; Kang,H.-M.; Lee,E.-K.; Song,B.-M.; Lee,K.-J.; Hong,M.-S.
EPI_ISL_171657	A/broiler duck/Korea/H31/2014	H5N8		Asia / Korea, Republic of	Initial import	Other Database Import	Jeong,J.; Kang,H.M.; Lee,E.K.; Song,B.M.; Kwon,Y.K.; Kim,H.R.; Choi,K.S.; Kim,J.Y.; Lee,H.J.; Moon,O.K.; Jeong,W.; Choi,J.; Baek,J.H.; Joo,Y.S.; Park,Y.H.; Lee,H.S.; Lee,Y.J.; Lee,Y.-J.; Kang,H.-M.; Lee,E.-K.; Song,B.-M.; Lee,K.-J.; Hong,M.-S.
EPI_ISL_171674	A/Baikal teal/Korea/H41/2014	H5N8		Asia / Korea, Republic of	Initial import	Other Database Import	Jeong,J.; Kang,H.M.; Lee,E.K.; Song,B.M.; Kwon,Y.K.; Kim,H.R.; Choi,K.S.; Kim,J.Y.; Lee,H.J.; Moon,O.K.; Jeong,W.; Choi,J.; Baek,J.H.; Joo,Y.S.; Park,Y.H.; Lee,H.S.; Lee,Y.J.; Lee,Y.-J.; Kang,H.-M.; Lee,E.-K.; Song,B.-M.; Lee,K.-J.; Hong,M.-S.
EPI_ISL_171675	A/broiler duck/Korea/H47/2014	H5N8		Asia / Korea, Republic of	Initial import	Other Database Import	Jeong,J.; Kang,H.M.; Lee,E.K.; Song,B.M.; Kwon,Y.K.; Kim,H.R.; Choi,K.S.; Kim,J.Y.; Lee,H.J.; Moon,O.K.; Jeong,W.; Choi,J.; Baek,J.H.; Joo,Y.S.; Park,Y.H.; Lee,H.S.; Lee,Y.J.; Lee,Y.-J.; Kang,H.-M.; Lee,E.-K.; Song,B.-M.; Lee,K.-J.; Hong,M.-S.
EPI_ISL_171676	A/broiler duck/Korea/H48/2014	H5N8		Asia / Korea, Republic of	Initial import	Other Database Import	Jeong,J.; Kang,H.M.; Lee,E.K.; Song,B.M.; Kwon,Y.K.; Kim,H.R.; Choi,K.S.; Kim,J.Y.; Lee,H.J.; Moon,O.K.; Jeong,W.; Choi,J.; Baek,J.H.; Joo,Y.S.; Park,Y.H.; Lee,H.S.; Lee,Y.J.; Lee,Y.-J.; Kang,H.-M.; Lee,E.-K.; Song,B.-M.; Lee,K.-J.; Hong,M.-S.
EPI_ISL_171677	A/broiler duck/Korea/H49/2014	H5N8		Asia / Korea, Republic of	Initial import	Other Database Import	Jeong,J.; Kang,H.M.; Lee,E.K.; Song,B.M.; Kwon,Y.K.; Kim,H.R.; Choi,K.S.; Kim,J.Y.; Lee,H.J.; Moon,O.K.; Jeong,W.; Choi,J.; Baek,J.H.; Joo,Y.S.; Park,Y.H.; Lee,H.S.; Lee,Y.J.; Lee,Y.-J.; Kang,H.-M.; Lee,E.-K.; Song,B.-M.; Lee,K.-J.; Hong,M.-S.
EPI_ISL_171678	A/bean goose/Korea/H40/2014	H5N8		Asia / Korea, Republic of	Initial import	Other Database Import	Jeong,J.; Kang,H.M.; Lee,E.K.; Song,B.M.; Kwon,Y.K.; Kim,H.R.; Choi,K.S.; Kim,J.Y.; Lee,H.J.; Moon,O.K.; Jeong,W.; Choi,J.; Baek,J.H.; Joo,Y.S.; Park,Y.H.; Lee,H.S.; Lee,Y.J.; Lee,Y.-J.; Kang,H.-M.; Lee,E.-K.; Song,B.-M.; Lee,K.-J.; Hong,M.-S.
EPI_ISL_171696	A/bean goose/Korea/H53/2014	H5N8		Asia / Korea, Republic of	Initial import	Other Database Import	Jeong,J.; Kang,H.M.; Lee,E.K.; Song,B.M.; Kwon,Y.K.; Kim,H.R.; Choi,K.S.; Kim,J.Y.; Lee,H.J.; Moon,O.K.; Jeong,W.; Choi,J.; Baek,J.H.; Joo,Y.S.; Park,Y.H.; Lee,H.S.; Lee,Y.J.; Lee,Y.-J.; Kang,H.-M.; Lee,E.-K.; Song,B.-M.; Lee,K.-J.; Hong,M.-S.
EPI_ISL_171697	A/Baikal teal/Korea/H62/2014	H5N8		Asia / Korea, Republic of	Initial import	Other Database Import	Jeong,J.; Kang,H.M.; Lee,E.K.; Song,B.M.; Kwon,Y.K.; Kim,H.R.; Choi,K.S.; Kim,J.Y.; Lee,H.J.; Moon,O.K.; Jeong,W.; Choi,J.; Baek,J.H.; Joo,Y.S.; Park,Y.H.; Lee,H.S.; Lee,Y.J.; Lee,Y.-J.; Kang,H.-M.; Lee,E.-K.; Song,B.-M.; Lee,K.-J.; Hong,M.-S.
EPI_ISL_171698	A/broiler duck/Korea/H65/2014	H5N8		Asia / Korea, Republic of	Initial import	Other Database Import	Jeong,J.; Kang,H.M.; Lee,E.K.; Song,B.M.; Kwon,Y.K.; Kim,H.R.; Choi,K.S.; Kim,J.Y.; Lee,H.J.; Moon,O.K.; Jeong,W.; Choi,J.; Baek,J.H.; Joo,Y.S.; Park,Y.H.; Lee,H.S.; Lee,Y.J.; Lee,Y.-J.; Kang,H.-M.; Lee,E.-K.; Song,B.-M.; Lee,K.-J.; Hong,M.-S.
EPI_ISL_171699	A/Baikal teal/Korea/H66/2014	H5N8		Asia / Korea, Republic of	Initial import	Other Database Import	Jeong,J.; Kang,H.M.; Lee,E.K.; Song,B.M.; Kwon,Y.K.; Kim,H.R.; Choi,K.S.; Kim,J.Y.; Lee,H.J.; Moon,O.K.; Jeong,W.; Choi,J.; Baek,J.H.; Joo,Y.S.; Park,Y.H.; Lee,H.S.; Lee,Y.J.; Lee,Y.-J.; Kang,H.-M.; Lee,E.-K.; Song,B.-M.; Lee,K.-J.; Hong,M.-S.
EPI_ISL_171700	A/Baikal teal/Korea/H68/2014	H5N8		Asia / Korea, Republic of	Initial import	Other Database Import	Jeong,J.; Kang,H.M.; Lee,E.K.; Song,B.M.; Kwon,Y.K.; Kim,H.R.; Choi,K.S.; Kim,J.Y.; Lee,H.J.; Moon,O.K.; Jeong,W.; Choi,J.; Baek,J.H.; Joo,Y.S.; Park,Y.H.; Lee,H.S.; Lee,Y.J.; Lee,Y.-J.; Kang,H.-M.; Lee,E.-K.; Song,B.-M.; Lee,K.-J.; Hong,M.-S.
EPI_ISL_171701	A/Baikal teal/Korea/H80/2014	H5N8		Asia / Korea, Republic of	Initial import	Other Database Import	Jeong,J.; Kang,H.M.; Lee,E.K.; Song,B.M.; Kwon,Y.K.; Kim,H.R.; Choi,K.S.; Kim,J.Y.; Lee,H.J.; Moon,O.K.; Jeong,W.; Choi,J.; Baek,J.H.; Joo,Y.S.; Park,Y.H.; Lee,H.S.; Lee,Y.J.; Lee,Y.-J.; Kang,H.-M.; Lee,E.-K.; Song,B.-M.; Lee,K.-J.; Hong,M.-S.
EPI_ISL_171702	A/Coot/Korea/H81/2014	H5N8		Asia / Korea, Republic of	Initial import	Other Database Import	Jeong,J.; Kang,H.M.; Lee,E.K.; Song,B.M.; Kwon,Y.K.; Kim,H.R.; Choi,K.S.; Kim,J.Y.; Lee,H.J.; Moon,O.K.; Jeong,W.; Choi,J.; Baek,J.H.; Joo,Y.S.; Park,Y.H.; Lee,H.S.; Lee,Y.J.; Lee,Y.-J.; Kang,H.-M.; Lee,E.-K.; Song,B.-M.; Lee,K.-J.; Hong,M.-S.
EPI_ISL_171703	A/Baikal teal/Korea/H84/2014	H5N8		Asia / Korea, Republic of	Initial import	Other Database Import	Jeong,J.; Kang,H.M.; Lee,E.K.; Song,B.M.; Kwon,Y.K.; Kim,H.R.; Choi,K.S.; Kim,J.Y.; Lee,H.J.; Moon,O.K.; Jeong,W.; Choi,J.; Baek,J.H.; Joo,Y.S.; Park,Y.H.; Lee,H.S.; Lee,Y.J.; Lee,Y.-J.; Kang,H.-M.; Lee,E.-K.; Song,B.-M.; Lee,K.-J.; Hong,M.-S.
EPI_ISL_171704	A/Baikal teal/Korea/H96/2014	H5N8		Asia / Korea, Republic of	Initial import	Other Database Import	Jeong,J.; Kang,H.M.; Lee,E.K.; Song,B.M.; Kwon,Y.K.; Kim,H.R.; Choi,K.S.; Kim,J.Y.; Lee,H.J.; Moon,O.K.; Jeong,W.; Choi,J.; Baek,J.H.; Joo,Y.S.; Park,Y.H.; Lee,H.S.; Lee,Y.J.; Lee,Y.-J.; Kang,H.-M.; Lee,E.-K.; Song,B.-M.; Lee,K.-J.; Hong,M.-S.
EPI_ISL_171705	A/breeder chicken/Korea/H122/2014	H5N8		Asia / Korea, Republic of	Initial import	Other Database Import	Jeong,J.; Kang,H.M.; Lee,E.K.; Song,B.M.; Kwon,Y.K.; Kim,H.R.; Choi,K.S.; Kim,J.Y.; Lee,H.J.; Moon,O.K.; Jeong,W.; Choi,J.; Baek,J.H.; Joo,Y.S.; Park,Y.H.; Lee,H.S.; Lee,Y.J.; Lee,Y.-J.; Kang,H.-M.; Lee,E.-K.; Song,B.-M.; Lee,K.-J.; Hong,M.-S.
EPI_ISL_171706	A/breeder duck/Korea/H128/2014	H5N8		Asia / Korea, Republic of	Initial import	Other Database Import	Jeong,J.; Kang,H.M.; Lee,E.K.; Song,B.M.; Kwon,Y.K.; Kim,H.R.; Choi,K.S.; Kim,J.Y.; Lee,H.J.; Moon,O.K.; Jeong,W.; Choi,J.; Baek,J.H.; Joo,Y.S.; Park,Y.H.; Lee,H.S.; Lee,Y.J.; Lee,Y.-J.; Kang,H.-M.; Lee,E.-K.; Song,B.-M.; Lee,K.-J.; Hong,M.-S.
EPI_ISL_171707	A/broiler duck/Korea/H133/2014	H5N8		Asia / Korea, Republic of	Initial import	Other Database Import	Jeong,J.; Kang,H.M.; Lee,E.K.; Song,B.M.; Kwon,Y.K.; Kim,H.R.; Choi,K.S.; Kim,J.Y.; Lee,H.J.; Moon,O.K.; Jeong,W.; Choi,J.; Baek,J.H.; Joo,Y.S.; Park,Y.H.; Lee,H.S.; Lee,Y.J.; Lee,Y.-J.; Kang,H.-M.; Lee,E.-K.; Song,B.-M.; Lee,K.-J.; Hong,M.-S.
EPI_ISL_171708	A/broiler duck/Korea/H145/2014	H5N8		Asia / Korea, Republic of	Initial import	Other Database Import	Jeong,J.; Kang,H.M.; Lee,E.K.; Song,B.M.; Kwon,Y.K.; Kim,H.R.; Choi,K.S.; Kim,J.Y.; Lee,H.J.; Moon,O.K.; Jeong,W.; Choi,J.; Baek,J.H.; Joo,Y.S.; Park,Y.H.; Lee,H.S.; Lee,Y.J.; Lee,Y.-J.; Kang,H.-M.; Lee,E.-K.; Song,B.-M.; Lee,K.-J.; Hong,M.-S.
EPI_ISL_171709	A/breeder duck/Korea/H158/2014	H5N8		Asia / Korea, Republic of	Initial import	Other Database Import	Jeong,J.; Kang,H.M.; Lee,E.K.; Song,B.M.; Kwon,Y.K.; Kim,H.R.; Choi,K.S.; Kim,J.Y.; Lee,H.J.; Moon,O.K.; Jeong,W.; Choi,J.; Baek,J.H.; Joo,Y.S.; Park,Y.H.; Lee,H.S.; Lee,Y.J.; Lee,Y.-J.; Kang,H.-M.; Lee,E.-K.; Song,B.-M.; Lee,K.-J.; Hong,M.-S.
EPI_ISL_171710	A/breeder duck/Korea/H200/2014	H5N8		Asia / Korea, Republic of	Initial import	Other Database Import	Jeong,J.; Kang,H.M.; Lee,E.K.; Song,B.M.; Kwon,Y.K.; Kim,H.R.; Choi,K.S.; Kim,J.Y.; Lee,H.J.; Moon,O.K.; Jeong,W.; Choi,J.; Baek,J.H.; Joo,Y.S.; Park,Y.H.; Lee,H.S.; Lee,Y.J.; Lee,Y.-J.; Kang,H.-M.; Lee,E.-K.; Song,B.-M.; Lee,K.-J.; Hong,M.-S.
EPI_ISL_171711	A/mallard/Korea/H207/2014	H5N8		Asia / Korea, Republic of	Initial import	Other Database Import	Jeong,J.; Kang,H.M.; Lee,E.K.; Song,B.M.; Kwon,Y.K.; Kim,H.R.; Choi,K.S.; Kim,J.Y.; Lee,H.J.; Moon,O.K.; Jeong,W.; Choi,J.; Baek,J.H.; Joo,Y.S.; Park,Y.H.; Lee,H.S.; Lee,Y.J.; Lee,Y.-J.; Kang,H.-M.; Lee,E.-K.; Song,B.-M.; Lee,K.-J.; Hong,M.-S.
EPI_ISL_171712	A/white-fronted goose/Korea/H231/2014	H5N8		Asia / Korea, Republic of	Initial import	Other Database Import	Jeong,J.; Kang,H.M.; Lee,E.K.; Song,B.M.; Kwon,Y.K.; Kim,H.R.; Choi,K.S.; Kim,J.Y.; Lee,H.J.; Moon,O.K.; Jeong,W.; Choi,J.; Baek,J.H.; Joo,Y.S.; Park,Y.H.; Lee,H.S.; Lee,Y.J.; Lee,Y.-J.; Kang,H.-M.; Lee,E.-K.; Song,B.-M.; Lee,K.-J.; Hong,M.-S.
EPI_ISL_171713	A/breeder duck/Korea/H249/2014	H5N8		Asia / Korea, Republic of	Initial import	Other Database Import	Jeong,J.; Kang,H.M.; Lee,E.K.; Song,B.M.; Kwon,Y.K.; Kim,H.R.; Choi,K.S.; Kim,J.Y.; Lee,H.J.; Moon,O.K.; Jeong,W.; Choi,J.; Baek,J.H.; Joo,Y.S.; Park,Y.H.; Lee,H.S.; Lee,Y.J.; Lee,Y.-J.; Kang,H.-M.; Lee,E.-K.; Song,B.-M.; Lee,K.-J.; Hong,M.-S.
EPI_ISL_171714	A/breeder chicken/Korea/H250/2014	H5N8		Asia / Korea, Republic of	Initial import	Other Database Import	Jeong,J.; Kang,H.M.; Lee,E.K.; Song,B.M.; Kwon,Y.K.; Kim,H.R.; Choi,K.S.; Kim,J.Y.; Lee,H.J.; Moon,O.K.; Jeong,W.; Choi,J.; Baek,J.H.; Joo,Y.S.; Park,Y.H.; Lee,H.S.; Lee,Y.J.; Lee,Y.-J.; Kang,H.-M.; Lee,E.-K.; Song,B.-M.; Lee,K.-J.; Hong,M.-S.
EPI_ISL_171715	A/Korean native chicken/Korea/H257/2014	H5N8		Asia / Korea, Republic of	Initial import	Other Database Import	Jeong,J.; Kang,H.M.; Lee,E.K.; Song,B.M.; Kwon,Y.K.; Kim,H.R.; Choi,K.S.; Kim,J.Y.; Lee,H.J.; Moon,O.K.; Jeong,W.; Choi,J.; Baek,J.H.; Joo,Y.S.; Park,Y.H.; Lee,H.S.; Lee,Y.J.; Lee,Y.-J.; Kang,H.-M.; Lee,E.-K.; Song,B.-M.; Lee,K.-J.; Hong,M.-S.
EPI_ISL_171716	A/mallard/Korea/H297/2014	H5N8		Asia / Korea, Republic of	Initial import	Other Database Import	Jeong,J.; Kang,H.M.; Lee,E.K.; Song,B.M.; Kwon,Y.K.; Kim,H.R.; Choi,K.S.; Kim,J.Y.; Lee,H.J.; Moon,O.K.; Jeong,W.; Choi,J.; Baek,J.H.; Joo,Y.S.; Park,Y.H.; Lee,H.S.; Lee,Y.J.; Lee,Y.-J.; Kang,H.-M.; Lee,E.-K.; Song,B.-M.; Lee,K.-J.; Hong,M.-S.
EPI_ISL_171717	A/bean goose/Korea/H328/2014	H5N8		Asia / Korea, Republic of	Initial import	Other Database Import	Jeong,J.; Kang,H.M.; Lee,E.K.; Song,B.M.; Kwon,Y.K.; Kim,H.R.; Choi,K.S.; Kim,J.Y.; Lee,H.J.; Moon,O.K.; Jeong,W.; Choi,J.; Baek,J.H.; Joo,Y.S.; Park,Y.H.; Lee,H.S.; Lee,Y.J.; Lee,Y.-J.; Kang,H.-M.; Lee,E.-K.; Song,B.-M.; Lee,K.-J.; Hong,M.-S.
EPI_ISL_171718	A/tundra swan/Korea/H411/2014	H5N8		Asia / Korea, Republic of	Initial import	Other Database Import	Jeong,J.; Kang,H.M.; Lee,E.K.; Song,B.M.; Kwon,Y.K.; Kim,H.R.; Choi,K.S.; Kim,J.Y.; Lee,H.J.; Moon,O.K.; Jeong,W.; Choi,J.; Baek,J.H.; Joo,Y.S.; Park,Y.H.; Lee,H.S.; Lee,Y.J.; Lee,Y.-J.; Kang,H.-M.; Lee,E.-K.; Song,B.-M.; Lee,K.-J.; Hong,M.-S.
EPI_ISL_171719	A/common teal/Korea/H455-30/2014	H5N8		Asia / Korea, Republic of	Initial import	Other Database Import	Jeong,J.; Kang,H.M.; Lee,E.K.; Song,B.M.; Kwon,Y.K.; Kim,H.R.; Choi,K.S.; Kim,J.Y.; Lee,H.J.; Moon,O.K.; Jeong,W.; Choi,J.; Baek,J.H.; Joo,Y.S.; Park,Y.H.; Lee,H.S.; Lee,Y.J.; Lee,Y.-J.; Kang,H.-M.; Lee,E.-K.; Song,B.-M.; Lee,K.-J.; Hong,M.-S.
EPI_ISL_171720	A/spot-billed duck/Korea/H455-42/2014	H5N8		Asia / Korea, Republic of	Initial import	Other Database Import	Jeong,J.; Kang,H.M.; Lee,E.K.; Song,B.M.; Kwon,Y.K.; Kim,H.R.; Choi,K.S.; Kim,J.Y.; Lee,H.J.; Moon,O.K.; Jeong,W.; Choi,J.; Baek,J.H.; Joo,Y.S.; Park,Y.H.; Lee,H.S.; Lee,Y.J.; Lee,Y.-J.; Kang,H.-M.; Lee,E.-K.; Song,B.-M.; Lee,K.-J.; Hong,M.-S.
EPI_ISL_174353	A/breeder chicken/Korea/H503/2014	H5N8		Asia / Korea, Republic of / Jeollabuk-do	Eun-Kyoung Lee (Animal and Plant Quarantine Agency)	Animal and Plant Quarantine Agency		Animal and Plant Quarantine Agency
EPI_ISL_174354	A/breeder chicken/Korea/H818/2014	H5N8		Asia / Korea, Republic of / Chungcheongnam-do	Eun-Kyoung Lee (Animal and Plant Quarantine Agency)	Animal and Plant Quarantine Agency
EPI_ISL_174355	A/broiler duck/Korea/H651/2014	H5N8		Asia / Korea, Republic of / Jeollanam-do	Eun-Kyoung Lee (Animal and Plant Quarantine Agency)	Animal and Plant Quarantine Agency
EPI_ISL_174356	A/chicken/Korea/H881/2014	H5N8		Asia / Korea, Republic of	Eun-Kyoung Lee (Animal and Plant Quarantine Agency)	Animal and Plant Quarantine Agency
EPI_ISL_174357	A/broiler duck/Korea/H959/2014	H5N8		Asia / Korea, Republic of / Jeollanam-do	Eun-Kyoung Lee (Animal and Plant Quarantine Agency)	Animal and Plant Quarantine Agency
EPI_ISL_174358	A/breeder chicken/Korea/H1068/2014	H5N8		Asia / Korea, Republic of / Chungcheongnam-do	Eun-Kyoung Lee (Animal and Plant Quarantine Agency)	Animal and Plant Quarantine Agency
EPI_ISL_174359	A/Korean native chicken/Korea/H1139/2014	H5N8		Asia / Korea, Republic of / Chungcheongnam-do	Eun-Kyoung Lee (Animal and Plant Quarantine Agency)	Animal and Plant Quarantine Agency
EPI_ISL_174360	A/chicken/Korea/H1236/2014	H5N8		Asia / Korea, Republic of / Chungcheongnam-do	Eun-Kyoung Lee (Animal and Plant Quarantine Agency)	Animal and Plant Quarantine Agency
EPI_ISL_174361	A/chicken/Korea/H1268/2014	H5N8		Asia / Korea, Republic of / Gyeongsangnam-do	Eun-Kyoung Lee (Animal and Plant Quarantine Agency)	Animal and Plant Quarantine Agency		Animal and Plant Quarantine Agency
EPI_ISL_174362	A/chicken/Korea/H1292/2014	H5N8		Asia / Korea, Republic of / Gyeonggi-do	Eun-Kyoung Lee (Animal and Plant Quarantine Agency)	Animal and Plant Quarantine Agency
EPI_ISL_174363	A/goose/Korea/H1296/2014	H5N8		Asia / Korea, Republic of / Chungcheongbuk-do	Eun-Kyoung Lee (Animal and Plant Quarantine Agency)	Animal and Plant Quarantine Agency
EPI_ISL_174364	A/Korean native chicken/Korea/H1299/2014	H5N8		Asia / Korea, Republic of / Ulsan	Eun-Kyoung Lee (Animal and Plant Quarantine Agency)	Animal and Plant Quarantine Agency
EPI_ISL_174365	A/breeder duck/Korea/H1343/2014	H5N8		Asia / Korea, Republic of / Jeollanam-do	Eun-Kyoung Lee (Animal and Plant Quarantine Agency)	Animal and Plant Quarantine Agency
EPI_ISL_174366	A/chicken/Korea/H1350/2014	H5N8		Asia / Korea, Republic of / Chungcheongnam-do	Eun-Kyoung Lee (Animal and Plant Quarantine Agency)	Animal and Plant Quarantine Agency
EPI_ISL_174367	A/gadwall/Korea/H1351/2014	H5N8		Asia / Korea, Republic of / Jeju-teukbyeoljachido	Eun-Kyoung Lee (Animal and Plant Quarantine Agency)	Animal and Plant Quarantine Agency
EPI_ISL_174368	A/broiler duck/Korea/H1413/2014	H5N8		Asia / Korea, Republic of / Jeollanam-do	Eun-Kyoung Lee (Animal and Plant Quarantine Agency)	Animal and Plant Quarantine Agency
EPI_ISL_174369	A/broiler duck/Korea/H1414/2014	H5N8		Asia / Korea, Republic of / Jeollanam-do	Eun-Kyoung Lee (Animal and Plant Quarantine Agency)	Animal and Plant Quarantine Agency
EPI_ISL_174370	A/goose/Korea/H1545/2014	H5N8		Asia / Korea, Republic of / Gangwon-do	Eun-Kyoung Lee (Animal and Plant Quarantine Agency)	Animal and Plant Quarantine Agency
EPI_ISL_174371	A/Korean native chicken/Korea/H1554/2014	H5N8		Asia / Korea, Republic of / Daegu	Eun-Kyoung Lee (Animal and Plant Quarantine Agency)	Animal and Plant Quarantine Agency
EPI_ISL_174372	A/broiler duck/Korea/H1556/2014	H5N8		Asia / Korea, Republic of / Jeollanam-do	Eun-Kyoung Lee (Animal and Plant Quarantine Agency)	Animal and Plant Quarantine Agency
EPI_ISL_174373	A/broiler duck/Korea/H1582/2014	H5N8		Asia / Korea, Republic of / Gyeonggi-do	Eun-Kyoung Lee (Animal and Plant Quarantine Agency)	Animal and Plant Quarantine Agency
EPI_ISL_174374	A/breeder duck/Korea/H1596/2014	H5N8		Asia / Korea, Republic of / Jeollanam-do	Eun-Kyoung Lee (Animal and Plant Quarantine Agency)	Animal and Plant Quarantine Agency
EPI_ISL_174375	A/broiler duck/Korea/H1683/2014	H5N8		Asia / Korea, Republic of / Jeollanam-do	Eun-Kyoung Lee (Animal and Plant Quarantine Agency)	Animal and Plant Quarantine Agency
EPI_ISL_174376	A/broiler duck/Korea/H1685/2014	H5N8		Asia / Korea, Republic of / Jeollanam-do	Eun-Kyoung Lee (Animal and Plant Quarantine Agency)	Animal and Plant Quarantine Agency
EPI_ISL_174377	A/Korean native chicken/Korea/H1687/2014	H5N8		Asia / Korea, Republic of / Jeollanam-do	Eun-Kyoung Lee (Animal and Plant Quarantine Agency)	Animal and Plant Quarantine Agency
EPI_ISL_174378	A/goose/Korea/H1689/2014	H5N8		Asia / Korea, Republic of / Jeollanam-do	Eun-Kyoung Lee (Animal and Plant Quarantine Agency)	Animal and Plant Quarantine Agency
EPI_ISL_174379	A/goose/Korea/H1698/2014	H5N8		Asia / Korea, Republic of / Jeollanam-do	Eun-Kyoung Lee (Animal and Plant Quarantine Agency)	Animal and Plant Quarantine Agency
EPI_ISL_174380	A/broiler duck/Korea/H1731/2014	H5N8		Asia / Korea, Republic of / Jeollanam-do	Eun-Kyoung Lee (Animal and Plant Quarantine Agency)	Animal and Plant Quarantine Agency
EPI_ISL_174381	A/broiler duck/Korea/H1733/2014	H5N8		Asia / Korea, Republic of / Jeollanam-do	Eun-Kyoung Lee (Animal and Plant Quarantine Agency)	Animal and Plant Quarantine Agency
EPI_ISL_174382	A/broiler duck/Korea/H1734/2014	H5N8		Asia / Korea, Republic of / Jeollanam-do	Eun-Kyoung Lee (Animal and Plant Quarantine Agency)	Animal and Plant Quarantine Agency
EPI_ISL_174383	A/broiler duck/Korea/H1739/2014	H5N8		Asia / Korea, Republic of / Jeollanam-do	Eun-Kyoung Lee (Animal and Plant Quarantine Agency)	Animal and Plant Quarantine Agency
EPI_ISL_174384	A/broiler duck/Korea/H1745/2014	H5N8		Asia / Korea, Republic of / Jeollanam-do	Eun-Kyoung Lee (Animal and Plant Quarantine Agency)	Animal and Plant Quarantine Agency
EPI_ISL_174385	A/Korean native chicken/Korea/H1747/2014	H5N8		Asia / Korea, Republic of / Jeollanam-do	Eun-Kyoung Lee (Animal and Plant Quarantine Agency)	Animal and Plant Quarantine Agency
EPI_ISL_174386	A/breeder duck/Korea/H1752/2014	H5N8		Asia / Korea, Republic of / Jeollanam-do	Eun-Kyoung Lee (Animal and Plant Quarantine Agency)	Animal and Plant Quarantine Agency
EPI_ISL_174387	A/broiler duck/Korea/H1755/2014	H5N8		Asia / Korea, Republic of / Jeollanam-do	Eun-Kyoung Lee (Animal and Plant Quarantine Agency)	Animal and Plant Quarantine Agency
EPI_ISL_174388	A/broiler duck/Korea/H1763/2014	H5N8		Asia / Korea, Republic of / Jeollanam-do	Eun-Kyoung Lee (Animal and Plant Quarantine Agency)	Animal and Plant Quarantine Agency
EPI_ISL_174389	A/broiler duck/Korea/H1803/2014	H5N8		Asia / Korea, Republic of / Jeollanam-do	Eun-Kyoung Lee (Animal and Plant Quarantine Agency)	Animal and Plant Quarantine Agency
EPI_ISL_174390	A/broiler duck/Korea/H1839/2014	H5N8		Asia / Korea, Republic of / Jeollanam-do	Eun-Kyoung Lee (Animal and Plant Quarantine Agency)	Animal and Plant Quarantine Agency
EPI_ISL_174391	A/broiler duck/Korea/H1840/2014	H5N8		Asia / Korea, Republic of / Jeollabuk-do	Eun-Kyoung Lee (Animal and Plant Quarantine Agency)	Animal and Plant Quarantine Agency
EPI_ISL_174392	A/Korean native chicken/Korea/H1847/2014	H5N8		Asia / Korea, Republic of / Jeollanam-do	Eun-Kyoung Lee (Animal and Plant Quarantine Agency)	Animal and Plant Quarantine Agency
EPI_ISL_174393	A/broiler duck/Korea/H1864/2014	H5N8		Asia / Korea, Republic of / Jeollabuk-do	Eun-Kyoung Lee (Animal and Plant Quarantine Agency)	Animal and Plant Quarantine Agency
EPI_ISL_174394	A/Korean native chicken/Korea/H1903/2014	H5N8		Asia / Korea, Republic of / Gyeongsangbuk-do	Eun-Kyoung Lee (Animal and Plant Quarantine Agency)	Animal and Plant Quarantine Agency
EPI_ISL_174395	A/spot-billed duck/Korea/H1981/2014	H5N8		Asia / Korea, Republic of / Chungcheongbuk-do	Eun-Kyoung Lee (Animal and Plant Quarantine Agency)	Animal and Plant Quarantine Agency
EPI_ISL_174396	A/mallard/Korea/H1991/2014	H5N8		Asia / Korea, Republic of / Gyeonggi-do	Eun-Kyoung Lee (Animal and Plant Quarantine Agency)	Animal and Plant Quarantine Agency
EPI_ISL_174397	A/mallard/Korea/H2003/2014	H5N8		Asia / Korea, Republic of / Gyeonggi-do	Eun-Kyoung Lee (Animal and Plant Quarantine Agency)	Animal and Plant Quarantine Agency
EPI_ISL_174398	A/mallard/Korea/H1924-6/2014	H5N8		Asia / Korea, Republic of / Jeollanam-do	Eun-Kyoung Lee (Animal and Plant Quarantine Agency)	Animal and Plant Quarantine Agency
EPI_ISL_174399	A/breeder duck/Korea/H345/2014	H5N8		Asia / Korea, Republic of / Chungcheongbuk-do	Eun-Kyoung Lee (Animal and Plant Quarantine Agency)	Animal and Plant Quarantine Agency
EPI_ISL_174400	A/breeder duck/Korea/H566/2014	H5N8		Asia / Korea, Republic of / Chungcheongbuk-do	Eun-Kyoung Lee (Animal and Plant Quarantine Agency)	Animal and Plant Quarantine Agency
EPI_ISL_174401	A/Common Teal/Korea/H844/2014	H5N8		Asia / Korea, Republic of / Chungcheongnam-do	Eun-Kyoung Lee (Animal and Plant Quarantine Agency)	Animal and Plant Quarantine Agency
EPI_ISL_177725	A/baikal teal/Korea/1437/2014	H5N8		Asia / Korea, Republic of	Initial import	Other Database Import	Kim,S.-H.; Hur,M.; Suh,J.-H.; Woo,C.; Wang,S.-J.; Park,E.-R.; Hwang,J.; An,I.-J.; Jo,S.-D.; Yu,S.D.; Choi,K.; Lee,D.-H.; Song,C.-S.
EPI_ISL_177726	A/baikal teal/Korea/1441/2014	H5N8		Asia / Korea, Republic of	Initial import	Other Database Import	Kim,S.-H.; Hur,M.; Suh,J.-H.; Woo,C.; Wang,S.-J.; Park,E.-R.; Hwang,J.; An,I.-J.; Jo,S.-D.; Yu,S.D.; Choi,K.; Lee,D.-H.; Song,C.-S.
EPI_ISL_177727	A/baikal teal/Korea/1445/2014	H5N8		Asia / Korea, Republic of	Initial import	Other Database Import	Kim,S.-H.; Hur,M.; Suh,J.-H.; Woo,C.; Wang,S.-J.; Park,E.-R.; Hwang,J.; An,I.-J.; Jo,S.-D.; Yu,S.D.; Choi,K.; Lee,D.-H.; Song,C.-S.
EPI_ISL_177728	A/baikal teal/Korea/1446/2014	H5N8		Asia / Korea, Republic of	Initial import	Other Database Import	Kim,S.-H.; Hur,M.; Suh,J.-H.; Woo,C.; Wang,S.-J.; Park,E.-R.; Hwang,J.; An,I.-J.; Jo,S.-D.; Yu,S.D.; Choi,K.; Lee,D.-H.; Song,C.-S.
EPI_ISL_177729	A/baikal teal/Korea/1447/2014	H5N8		Asia / Korea, Republic of	Initial import	Other Database Import	Kim,S.-H.; Hur,M.; Suh,J.-H.; Woo,C.; Wang,S.-J.; Park,E.-R.; Hwang,J.; An,I.-J.; Jo,S.-D.; Yu,S.D.; Choi,K.; Lee,D.-H.; Song,C.-S.
EPI_ISL_177730	A/baikal teal/Korea/1448/2014	H5N8		Asia / Korea, Republic of	Initial import	Other Database Import	Kim,S.-H.; Hur,M.; Suh,J.-H.; Woo,C.; Wang,S.-J.; Park,E.-R.; Hwang,J.; An,I.-J.; Jo,S.-D.; Yu,S.D.; Choi,K.; Lee,D.-H.; Song,C.-S.
EPI_ISL_177731	A/baikal teal/Korea/1449/2014	H5N8		Asia / Korea, Republic of	Initial import	Other Database Import	Kim,S.-H.; Hur,M.; Suh,J.-H.; Woo,C.; Wang,S.-J.; Park,E.-R.; Hwang,J.; An,I.-J.; Jo,S.-D.; Yu,S.D.; Choi,K.; Lee,D.-H.; Song,C.-S.
EPI_ISL_177732	A/baikal teal/Korea/1452/2014	H5N8		Asia / Korea, Republic of	Initial import	Other Database Import	Kim,S.-H.; Hur,M.; Suh,J.-H.; Woo,C.; Wang,S.-J.; Park,E.-R.; Hwang,J.; An,I.-J.; Jo,S.-D.; Yu,S.D.; Choi,K.; Lee,D.-H.; Song,C.-S.
EPI_ISL_177733	A/baikal teal/Korea/1454/2014	H5N8		Asia / Korea, Republic of	Initial import	Other Database Import	Kim,S.-H.; Hur,M.; Suh,J.-H.; Woo,C.; Wang,S.-J.; Park,E.-R.; Hwang,J.; An,I.-J.; Jo,S.-D.; Yu,S.D.; Choi,K.; Lee,D.-H.; Song,C.-S.
EPI_ISL_177734	A/baikal teal/Korea/1456/2014	H5N8		Asia / Korea, Republic of	Initial import	Other Database Import	Kim,S.-H.; Hur,M.; Suh,J.-H.; Woo,C.; Wang,S.-J.; Park,E.-R.; Hwang,J.; An,I.-J.; Jo,S.-D.; Yu,S.D.; Choi,K.; Lee,D.-H.; Song,C.-S.
EPI_ISL_177735	A/baikal teal/Korea/1457/2014	H5N8		Asia / Korea, Republic of	Initial import	Other Database Import	Kim,S.-H.; Hur,M.; Suh,J.-H.; Woo,C.; Wang,S.-J.; Park,E.-R.; Hwang,J.; An,I.-J.; Jo,S.-D.; Yu,S.D.; Choi,K.; Lee,D.-H.; Song,C.-S.
EPI_ISL_177736	A/baikal teal/Korea/1458/2014	H5N8		Asia / Korea, Republic of	Initial import	Other Database Import	Kim,S.-H.; Hur,M.; Suh,J.-H.; Woo,C.; Wang,S.-J.; Park,E.-R.; Hwang,J.; An,I.-J.; Jo,S.-D.; Yu,S.D.; Choi,K.; Lee,D.-H.; Song,C.-S.
EPI_ISL_177737	A/baikal teal/Korea/2399/2014	H5N8		Asia / Korea, Republic of	Initial import	Other Database Import	Kim,S.-H.; Hur,M.; Suh,J.-H.; Woo,C.; Wang,S.-J.; Park,E.-R.; Hwang,J.; An,I.-J.; Jo,S.-D.; Yu,S.D.; Choi,K.; Lee,D.-H.; Song,C.-S.
EPI_ISL_177738	A/baikal teal/Korea/2402/2014	H5N8		Asia / Korea, Republic of	Initial import	Other Database Import	Kim,S.-H.; Hur,M.; Suh,J.-H.; Woo,C.; Wang,S.-J.; Park,E.-R.; Hwang,J.; An,I.-J.; Jo,S.-D.; Yu,S.D.; Choi,K.; Lee,D.-H.; Song,C.-S.
EPI_ISL_177739	A/baikal teal/Korea/2403/2014	H5N8		Asia / Korea, Republic of	Initial import	Other Database Import	Kim,S.-H.; Hur,M.; Suh,J.-H.; Woo,C.; Wang,S.-J.; Park,E.-R.; Hwang,J.; An,I.-J.; Jo,S.-D.; Yu,S.D.; Choi,K.; Lee,D.-H.; Song,C.-S.
EPI_ISL_177740	A/baikal teal/Korea/2406/2014	H5N8		Asia / Korea, Republic of	Initial import	Other Database Import	Kim,S.-H.; Hur,M.; Suh,J.-H.; Woo,C.; Wang,S.-J.; Park,E.-R.; Hwang,J.; An,I.-J.; Jo,S.-D.; Yu,S.D.; Choi,K.; Lee,D.-H.; Song,C.-S.
EPI_ISL_177741	A/baikal teal/Korea/2414/2014	H5N8		Asia / Korea, Republic of	Initial import	Other Database Import	Kim,S.-H.; Hur,M.; Suh,J.-H.; Woo,C.; Wang,S.-J.; Park,E.-R.; Hwang,J.; An,I.-J.; Jo,S.-D.; Yu,S.D.; Choi,K.; Lee,D.-H.; Song,C.-S.
EPI_ISL_177742	A/baikal teal/Korea/2416/2014	H5N8		Asia / Korea, Republic of	Initial import	Other Database Import	Kim,S.-H.; Hur,M.; Suh,J.-H.; Woo,C.; Wang,S.-J.; Park,E.-R.; Hwang,J.; An,I.-J.; Jo,S.-D.; Yu,S.D.; Choi,K.; Lee,D.-H.; Song,C.-S.
EPI_ISL_177743	A/baikal teal/Korea/2417/2014	H5N8		Asia / Korea, Republic of	Initial import	Other Database Import	Kim,S.-H.; Hur,M.; Suh,J.-H.; Woo,C.; Wang,S.-J.; Park,E.-R.; Hwang,J.; An,I.-J.; Jo,S.-D.; Yu,S.D.; Choi,K.; Lee,D.-H.; Song,C.-S.
EPI_ISL_181080	A/common teal/Korea/KU-12/2015	H5N8		Asia / Korea, Republic of / Chungcheongnam-do / Galsangyo	Jung Hoon Kwon (Konkuk University / College of Veterinary Medicine)	Konkuk University	Kwon,Jung-Hoon; Yuk,Seong-Su; Erdene-Ochir,TO; Noh,Jin-Yong; Hong,Woo-Tack; Jeong,Jei-Hyun; Jeong,Sol; Song,Chang-Seon	Avian diaseases laboratory, College of Veterinary Medicine, Konkuk University
EPI_ISL_181081	A/mallard/Korea/KU3-2/2015	H5N8		Asia / Korea, Republic of / Gyeongsangnam-do / Junam reservoir	Jung Hoon Kwon (Konkuk University / College of Veterinary Medicine)	Konkuk University	Kwon,Jung-Hoon; Yuk,Seong-Su; Erdene-Ochir,TO; Noh,Jin-Yong; Hong,Woo-Tack; Jeong,Jei-Hyun; Jeong,Sol; Song,Chang-Seon	Avian diaseases laboratory, College of Veterinary Medicine, Konkuk University
EPI_ISL_181082	A/mallard/Korea/N15-99/2015	H5N8		Asia / Korea, Republic of / Seoul / Jungnangcheon	Jung Hoon Kwon (Konkuk University / College of Veterinary Medicine)	Konkuk University	Kwon,Jung-Hoon; Yuk,Seong-Su; Erdene-Ochir,TO; Noh,Jin-Yong; Hong,Woo-Tack; Jeong,Jei-Hyun; Jeong,Sol; Song,Chang-Seon	Avian diaseases laboratory, College of Veterinary Medicine, Konkuk University
EPI_ISL_181083	A/mandarin duck/Korea/K14-363-1/2014	H5N8		Asia / Korea, Republic of / Chungcheongnam-do / pungsecheon	Jung Hoon Kwon (Konkuk University / College of Veterinary Medicine)	Konkuk University	Kwon,Jung-Hoon; Yuk,Seong-Su; Erdene-Ochir,TO; Noh,Jin-Yong; Hong,Woo-Tack; Jeong,Jei-Hyun; Jeong,Sol; Song,Chang-Seon	Avian diaseases laboratory, College of Veterinary Medicine, Konkuk University
EPI_ISL_181084	A/mandarin duck/Korea/K14-366-1/2014	H5N8		Asia / Korea, Republic of / Chungcheongnam-do / pungsecheon	Jung Hoon Kwon (Konkuk University / College of Veterinary Medicine)	Konkuk University	Kwon,Jung-Hoon; Yuk,Seong-Su; Erdene-Ochir,TO; Noh,Jin-Yong; Hong,Woo-Tack; Jeong,Jei-Hyun; Jeong,Sol; Song,Chang-Seon	Avian diaseases laboratory, College of Veterinary Medicine, Konkuk University
EPI_ISL_181085	A/mandarin duck/Korea/K14-367-1/2014	H5N8		Asia / Korea, Republic of / Chungcheongnam-do / pungsecheon	Jung Hoon Kwon (Konkuk University / College of Veterinary Medicine)	Konkuk University	Kwon,Jung-Hoon; Yuk,Seong-Su; Erdene-Ochir,TO; Noh,Jin-Yong; Hong,Woo-Tack; Jeong,Jei-Hyun; Jeong,Sol; Song,Chang-Seon	Avian diaseases laboratory, College of Veterinary Medicine, Konkuk University
EPI_ISL_181086	A/greater white-fronted goose/Korea/K14-367-4/2014	H5N8		Asia / Korea, Republic of / Chungcheongnam-do / pungsecheon	Jung Hoon Kwon (Konkuk University / College of Veterinary Medicine)	Konkuk University	Kwon,Jung-Hoon; Yuk,Seong-Su; Erdene-Ochir,TO; Noh,Jin-Yong; Hong,Woo-Tack; Jeong,Jei-Hyun; Jeong,Sol; Song,Chang-Seon	Avian diaseases laboratory, College of Veterinary Medicine, Konkuk University
EPI_ISL_181087	A/greater white-fronted goose/Korea/K14-369-3/2014	H5N8		Asia / Korea, Republic of / Chungcheongnam-do / pungsecheon	Jung Hoon Kwon (Konkuk University / College of Veterinary Medicine)	Konkuk University	Kwon,Jung-Hoon; Yuk,Seong-Su; Erdene-Ochir,TO; Noh,Jin-Yong; Hong,Woo-Tack; Jeong,Jei-Hyun; Jeong,Sol; Song,Chang-Seon	Avian diaseases laboratory, College of Veterinary Medicine, Konkuk University
EPI_ISL_181088	A/greater white-fronted goose/Korea/K14-371-4/2014	H5N8		Asia / Korea, Republic of / Chungcheongnam-do / pungsecheon	Jung Hoon Kwon (Konkuk University / College of Veterinary Medicine)	Konkuk University	Kwon,Jung-Hoon; Yuk,Seong-Su; Erdene-Ochir,TO; Noh,Jin-Yong; Hong,Woo-Tack; Jeong,Jei-Hyun; Jeong,Sol; Song,Chang-Seon	Avian diaseases laboratory, College of Veterinary Medicine, Konkuk University
EPI_ISL_181089	A/greater white-fronted goose/Korea/K14-372-2/2014	H5N8		Asia / Korea, Republic of / Chungcheongnam-do / pungsecheon	Jung Hoon Kwon (Konkuk University / College of Veterinary Medicine)	Konkuk University	Kwon,Jung-Hoon; Yuk,Seong-Su; Erdene-Ochir,TO; Noh,Jin-Yong; Hong,Woo-Tack; Jeong,Jei-Hyun; Jeong,Sol; Song,Chang-Seon	Avian diaseases laboratory, College of Veterinary Medicine, Konkuk University
EPI_ISL_181090	A/greater white-fronted goose/Korea/K14-374-1/2014	H5N8		Asia / Korea, Republic of / Chungcheongnam-do / pungsecheon	Jung Hoon Kwon (Konkuk University / College of Veterinary Medicine)	Konkuk University	Kwon,Jung-Hoon; Yuk,Seong-Su; Erdene-Ochir,TO; Noh,Jin-Yong; Hong,Woo-Tack; Jeong,Jei-Hyun; Jeong,Sol; Song,Chang-Seon	Avian diaseases laboratory, College of Veterinary Medicine, Konkuk University
EPI_ISL_177699	A/duck/Vietnam/1152/2014	H5N6		Asia / Vietnam	Initial import	Other Database Import	Hatamachi,J.; Ogaswara,K.; Chu,D.H.; Okamatsu,M.; Sakoda,Y.; Kida,H.; Ogasawara,K.
EPI_ISL_177701	A/duck/Vietnam/1507/2014	H5N6		Asia / Vietnam	Initial import	Other Database Import	Hatamachi,J.; Ogaswara,K.; Chu,D.H.; Okamatsu,M.; Sakoda,Y.; Kida,H.; Ogasawara,K.
EPI_ISL_177702	A/duck/Vietnam/1511/2014	H5N6		Asia / Vietnam	Initial import	Other Database Import	Hatamachi,J.; Ogaswara,K.; Chu,D.H.; Okamatsu,M.; Sakoda,Y.; Kida,H.; Ogasawara,K.
EPI_ISL_177703	A/duck/Vietnam/1434/2014	H5N6		Asia / Vietnam	Initial import	Other Database Import	Hatamachi,J.; Ogaswara,K.; Chu,D.H.; Okamatsu,M.; Sakoda,Y.; Kida,H.; Ogasawara,K.
EPI_ISL_177704	A/duck/Vietnam/1144/2014	H5N6		Asia / Vietnam	Initial import	Other Database Import	Hatamachi,J.; Ogaswara,K.; Chu,D.H.; Okamatsu,M.; Sakoda,Y.; Kida,H.; Ogasawara,K.
EPI_ISL_177989	A/Spotted dove/Vietnam/WBT191/2014	H5N6		Asia / Vietnam	Initial import	Other Database Import	Le,H.M.; Ung,T.T.; Vuong,M.T.; Bui,T.X.; Tran,T.T.; Pham,P.H.
EPI_ISL_177990	A/Black-crowned night heron/Vietnam/WBT198/2014	H5N6		Asia / Vietnam	Initial import	Other Database Import	Le,H.M.; Ung,T.T.; Vuong,M.T.; Bui,T.X.; Tran,T.T.; Pham,P.H.
EPI_ISL_177991	A/Little egret/Vietnam/WBT210/2014	H5N6		Asia / Vietnam	Initial import	Other Database Import	Le,H.M.; Ung,T.T.; Vuong,M.T.; Bui,T.X.; Tran,T.T.; Pham,P.H.
EPI_ISL_177992	A/Common moorhen/Vietnam/WBT226/2014	H5N6		Asia / Vietnam	Initial import	Other Database Import	Le,H.M.; Ung,T.T.; Vuong,M.T.; Bui,T.X.; Tran,T.T.; Pham,P.H.
EPI_ISL_177993	A/Chinese pond heron/Vietnam/WBT231/2014	H5N6		Asia / Vietnam	Initial import	Other Database Import	Le,H.M.; Ung,T.T.; Vuong,M.T.; Bui,T.X.; Tran,T.T.; Pham,P.H.
EPI_ISL_179374	A/duck/Nha Trang/75c131/2014	H5N6		Asia / Vietnam	Initial import	Other Database Import	Soda,K.; Hotta,K.; Trang,H.U.; Le,Q.M.; Yamashiro,T.; Ito,T.
EPI_ISL_181127	A/duck/Vietnam/LBM751/2014	H5N6		Asia / Vietnam	Initial import	Other Database Import	Soda,K.; Hotta,K.; Trang,H.U.; Le,Q.M.; Yamashiro,T.; Ito,T.
EPI_ISL_181128	A/duck/Vietnam/LBM752/2014	H5N6		Asia / Vietnam	Initial import	Other Database Import	Soda,K.; Hotta,K.; Trang,H.U.; Le,Q.M.; Yamashiro,T.; Ito,T.
EPI_ISL_181129	A/muscovy duck/Vietnam/LBM754/2014	H5N6		Asia / Vietnam	Initial import	Other Database Import	Soda,K.; Hotta,K.; Trang,H.U.; Le,Q.M.; Yamashiro,T.; Ito,T.
EPI_ISL_181130	A/muscovy duck/Vietnam/LBM755/2014	H5N6		Asia / Vietnam	Initial import	Other Database Import	Soda,K.; Hotta,K.; Trang,H.U.; Le,Q.M.; Yamashiro,T.; Ito,T.
EPI_ISL_181131	A/muscovy duck/Vietnam/LBM756/2014	H5N6		Asia / Vietnam	Initial import	Other Database Import	Soda,K.; Hotta,K.; Trang,H.U.; Le,Q.M.; Yamashiro,T.; Ito,T.
EPI_ISL_181132	A/muscovy duck/Vietnam/LBM757/2014	H5N6		Asia / Vietnam	Initial import	Other Database Import	Soda,K.; Hotta,K.; Trang,H.U.; Le,Q.M.; Yamashiro,T.; Ito,T.
EPI_ISL_181133	A/duck/Vietnam/LBM758/2014	H5N6		Asia / Vietnam	Initial import	Other Database Import	Soda,K.; Hotta,K.; Trang,H.U.; Le,Q.M.; Yamashiro,T.; Ito,T.
EPI_ISL_181134	A/duck/Vietnam/LBM759/2014	H5N6		Asia / Vietnam	Initial import	Other Database Import	Soda,K.; Hotta,K.; Trang,H.U.; Le,Q.M.; Yamashiro,T.; Ito,T.
EPI_ISL_181135	A/duck/Vietnam/LBM760/2014	H5N6		Asia / Vietnam	Initial import	Other Database Import	Soda,K.; Hotta,K.; Trang,H.U.; Le,Q.M.; Yamashiro,T.; Ito,T.
EPI_ISL_168384	A/chicken/Laos/LPQ001/2014	H5N6		Asia / Lao, People's Democratic Republic	Initial import	Other Database Import	Wong,F.Y.K.; Phommachanh,P.; Kalpravidh,W.; Chanthavisouk,C.; Gilbert,J.; Bingham,J.; Davies,K.R.; Cooke,J.; Eagles,D.; Phiphakhavong,S.; Shan,S.; Stevens,V.; Williams,D.T.; Bounma,P.; Khambounheuang,B.; Morrissy,C.; Douangngeun,B.; Morzaria,S.
EPI_ISL_168663	A/duck/Laos/LPQ002/2014	H5N6		Asia / Lao, People's Democratic Republic	Initial import	Other Database Import	Wong,F.Y.K.; Phommachanh,P.; Kalpravidh,W.; Chanthavisouk,C.; Gilbert,J.; Bingham,J.; Davies,K.R.; Cooke,J.; Eagles,D.; Phiphakhavong,S.; Shan,S.; Stevens,V.; Williams,D.T.; Bounma,P.; Khambounheuang,B.; Morrissy,C.; Douangngeun,B.; Morzaria,S.
EPI_ISL_168664	A/chicken/Laos/XBY003/2014	H5N6		Asia / Lao, People's Democratic Republic	Initial import	Other Database Import	Wong,F.Y.K.; Phommachanh,P.; Kalpravidh,W.; Chanthavisouk,C.; Gilbert,J.; Bingham,J.; Davies,K.R.; Cooke,J.; Eagles,D.; Phiphakhavong,S.; Shan,S.; Stevens,V.; Williams,D.T.; Bounma,P.; Khambounheuang,B.; Morrissy,C.; Douangngeun,B.; Morzaria,S.
EPI_ISL_168666	A/duck/Laos/XBY004/2014	H5N6		Asia / Lao, People's Democratic Republic	Initial import	Other Database Import	Wong,F.Y.K.; Phommachanh,P.; Kalpravidh,W.; Chanthavisouk,C.; Gilbert,J.; Bingham,J.; Davies,K.R.; Cooke,J.; Eagles,D.; Phiphakhavong,S.; Shan,S.; Stevens,V.; Williams,D.T.; Bounma,P.; Khambounheuang,B.; Morrissy,C.; Douangngeun,B.; Morzaria,S.
EPI_ISL_179023	A/goose/Taiwan/a015/2015	H5N8		Asia / Taiwan	Yu-Pin Liu (Animal Health Research Institute)	Animal Health Research Institute	Yu-Ju,Lin; Li-Hsuan,Chen; Wan-Chen,Li; Yu-Pin,Liu; Ming-Shiuh,Lee; Ming-Chu,Cheng; Hsiang-Jung,Tsai	ANIMAL HEALTH RESEARCH INSTITUTE
EPI_ISL_179024	A/duck/Taiwan/a043/2015	H5N2		Asia / Taiwan	Yu-Pin Liu (Animal Health Research Institute)	Animal Health Research Institute	Yu-Ju,Lin; Li-Hsuan,Chen; Wan-Chen,Li; Yu-Pin,Liu; Ming-Shiuh,Lee; Ming-Chu,Cheng; Hsiang-Jung,Tsai	ANIMAL HEALTH RESEARCH INSTITUTE
EPI_ISL_179025	A/chicken/Taiwan/a174/2015	H5N3		Asia / Taiwan	Yu-Pin Liu (Animal Health Research Institute)	Animal Health Research Institute	Yu-Ju,Lin; Li-Hsuan,Chen; Wan-Chen,Li; Yu-Pin,Liu; Ming-Shiuh,Lee; Ming-Chu,Cheng; Hsiang-Jung,Tsai	ANIMAL HEALTH RESEARCH INSTITUTE
EPI_ISL_179026	A/duck/Taiwan/a068/2015	H5N8		Asia / Taiwan	Yu-Pin Liu (Animal Health Research Institute)	Animal Health Research Institute	Yu-Ju,Lin; Li-Hsuan,Chen; Wan-Chen,Li; Yu-Pin,Liu; Ming-Shiuh,Lee; Ming-Chu,Cheng; Hsiang-Jung,Tsai	ANIMAL HEALTH RESEARCH INSTITUTE
EPI_ISL_161972	A/duck/Jiangxi/95/2014	H5N6		Asia / China / Jiangxi Province	Guang Liu (BGI Shenzhen)	BGI Shenzhen	Bing,Xu;Tao,Zhang;Xiaowen,Li
EPI_ISL_162467	A/duck/Guangdong/GD01/2014	H5N6		Asia / China	Initial import	Other Database Import	Shen,H.; Xie,Q.
EPI_ISL_173478	A/duck/Jiangxi/13469/2014	H5N6		Asia / China	Initial import	Other Database Import	Ma,C.; Lam,T.T.Y.; Chai,Y.; Wang,J.; Fan,X.; Hong,W.; Zhang,Y.; Li,L.; Liu,Y.; Smith,D.K.; Webby,R.J.; Peiris,J.S.M.; Zhu,H.; Guan,Y.
EPI_ISL_173479	A/duck/Jiangxi/13475/2014	H5N6		Asia / China	Initial import	Other Database Import	Ma,C.; Lam,T.T.Y.; Chai,Y.; Wang,J.; Fan,X.; Hong,W.; Zhang,Y.; Li,L.; Liu,Y.; Smith,D.K.; Webby,R.J.; Peiris,J.S.M.; Zhu,H.; Guan,Y.
EPI_ISL_173480	A/duck/Jiangxi/13484/2014	H5N6		Asia / China	Initial import	Other Database Import	Ma,C.; Lam,T.T.Y.; Chai,Y.; Wang,J.; Fan,X.; Hong,W.; Zhang,Y.; Li,L.; Liu,Y.; Smith,D.K.; Webby,R.J.; Peiris,J.S.M.; Zhu,H.; Guan,Y.
EPI_ISL_173482	A/black chicken/Jiangxi/10129/2014	H5N6		Asia / China	Initial import	Other Database Import	Ma,C.; Lam,T.T.Y.; Chai,Y.; Wang,J.; Fan,X.; Hong,W.; Zhang,Y.; Li,L.; Liu,Y.; Smith,D.K.; Webby,R.J.; Peiris,J.S.M.; Zhu,H.; Guan,Y.
EPI_ISL_173531	A/goose/Shantou/1763/2014	H5N6		Asia / China	Initial import	Other Database Import	Ma,C.; Lam,T.T.Y.; Chai,Y.; Wang,J.; Fan,X.; Hong,W.; Zhang,Y.; Li,L.; Liu,Y.; Smith,D.K.; Webby,R.J.; Peiris,J.S.M.; Zhu,H.; Guan,Y.
EPI_ISL_173532	A/goose/Shantou/1791/2014	H5N6		Asia / China	Initial import	Other Database Import	Ma,C.; Lam,T.T.Y.; Chai,Y.; Wang,J.; Fan,X.; Hong,W.; Zhang,Y.; Li,L.; Liu,Y.; Smith,D.K.; Webby,R.J.; Peiris,J.S.M.; Zhu,H.; Guan,Y.
EPI_ISL_173533	A/goose/Shantou/1806/2014	H5N6		Asia / China	Initial import	Other Database Import	Ma,C.; Lam,T.T.Y.; Chai,Y.; Wang,J.; Fan,X.; Hong,W.; Zhang,Y.; Li,L.; Liu,Y.; Smith,D.K.; Webby,R.J.; Peiris,J.S.M.; Zhu,H.; Guan,Y.
EPI_ISL_175336	A/duck/Guangzhou/41227/2014	H5N6		Asia / China	Initial import	Other Database Import	Li,K.; Liu,H.; Di,B.; Li,T.
EPI_ISL_177762	A/swan goose/Jilin/JL01/2014	H5N6		Asia / China	Initial import	Other Database Import	Yu,Z.; Wang,T.; Gao,X.; Gao,Y.; Xia,X.
EPI_ISL_179634	A/duck/Jiangxi/NCDZT1123/2014	H5N6		Asia / China	Initial import	Other Database Import	Mei,K.; Chen,Q.
EPI_ISL_179635	A/duck/Jiangxi/NCDZT1126/2014	H5N6		Asia / China	Initial import	Other Database Import	Mei,K.; Chen,Q.
EPI_ISL_179644	A/Anas_crecca/Hubei/Chenhu1623-5/2014	H5N6		Asia / China	Initial import	Other Database Import	Bi,Y.; Chen,Q.; Chen,J.
EPI_ISL_179645	A/chicken/Sichuan/NCJPL1/2014	H5N6		Asia / China	Initial import	Other Database Import	Bi,Y.; Chen,Q.; Chen,J.
EPI_ISL_179646	A/duck/Sichuan/NCJPL7/2014	H5N6		Asia / China	Initial import	Other Database Import	Bi,Y.; Chen,Q.; Chen,J.
EPI_ISL_179647	A/duck/Sichuan/NCXJ15/2014	H5N6		Asia / China	Initial import	Other Database Import	Bi,Y.; Chen,Q.; Chen,J.
EPI_ISL_179648	A/duck/Sichuan/NCXJ24/2014	H5N6		Asia / China	Initial import	Other Database Import	Bi,Y.; Chen,Q.; Chen,J.
EPI_ISL_179649	A/duck/Sichuan/NCXJ16/2014	H5N6		Asia / China	Initial import	Other Database Import	Bi,Y.; Chen,Q.; Chen,J.
EPI_ISL_182068	A/duck/Jiangxi/10160/2014	H5N6		Asia / China	Initial import	Other Database Import	Ma,C.; Lam,T.T.Y.; Chai,Y.; Wang,J.; Fan,X.; Hong,W.; Zhang,Y.; Li,L.; Liu,Y.; Smith,D.K.; Webby,R.J.; Peiris,J.S.M.; Zhu,H.; Guan,Y.
EPI_ISL_179395	A/chicken/AnNing/1/2014	H5N1		Asia / China	Initial import	Other Database Import	Hu,T.; Song,J.; Zhang,W.; Zhao,H.; Duan,B.; Liu,Q.; Zeng,W.; Qiu,W.; Chen,G.; Zhang,Y.; Fan,Q.; Zhang,F.
EPI_ISL_179396	A/chicken/AnNing/4/2014	H5N1		Asia / China	Initial import	Other Database Import	Hu,T.; Song,J.; Zhang,W.; Zhao,H.; Duan,B.; Liu,Q.; Zeng,W.; Qiu,W.; Chen,G.; Zhang,Y.; Fan,Q.; Zhang,F.
EPI_ISL_179397	A/chicken/AnNing/6/2014	H5N1		Asia / China	Initial import	Other Database Import	Hu,T.; Song,J.; Zhang,W.; Zhao,H.; Duan,B.; Liu,Q.; Zeng,W.; Qiu,W.; Chen,G.; Zhang,Y.; Fan,Q.; Zhang,F.
EPI_ISL_179398	A/chicken/DaLi/302/2014	H5N1		Asia / China	Initial import	Other Database Import	Hu,T.; Song,J.; Zhang,W.; Zhao,H.; Duan,B.; Liu,Q.; Zeng,W.; Qiu,W.; Chen,G.; Zhang,Y.; Fan,Q.; Zhang,F.
EPI_ISL_179399	A/chicken/DaLi/502/2014	H5N1		Asia / China	Initial import	Other Database Import	Hu,T.; Song,J.; Zhang,W.; Zhao,H.; Duan,B.; Liu,Q.; Zeng,W.; Qiu,W.; Chen,G.; Zhang,Y.; Fan,Q.; Zhang,F.
EPI_ISL_179400	A/chicken/Tonghai/3/2014	H5N1		Asia / China	Initial import	Other Database Import	Hu,T.; Song,J.; Zhang,W.; Zhao,H.; Duan,B.; Liu,Q.; Zeng,W.; Qiu,W.; Chen,G.; Zhang,Y.; Fan,Q.; Zhang,F.
EPI_ISL_179401	A/chicken/Tonghai/5/2014	H5N1		Asia / China	Initial import	Other Database Import	Hu,T.; Song,J.; Zhang,W.; Zhao,H.; Duan,B.; Liu,Q.; Zeng,W.; Qiu,W.; Chen,G.; Zhang,Y.; Fan,Q.; Zhang,F.
EPI_ISL_179402	A/chicken/Tonghai/802/2014	H5N1		Asia / China	Initial import	Other Database Import	Hu,T.; Song,J.; Zhang,W.; Zhao,H.; Duan,B.; Liu,Q.; Zeng,W.; Qiu,W.; Chen,G.; Zhang,Y.; Fan,Q.; Zhang,F.
EPI_ISL_179651	A/duck/Sichuan/NCXN10/2014	H5N1		Asia / China	Initial import	Other Database Import	Bi,Y.; Chen,Q.; Chen,J.
EPI_ISL_179652	A/duck/Sichuan/NCXN11/2014	H5N1		Asia / China	Initial import	Other Database Import	Bi,Y.; Chen,Q.; Chen,J.
EPI_ISL_179653	A/pigeon/Sichuan/NCXN29/2014	H5N1		Asia / China	Initial import	Other Database Import	Bi,Y.; Chen,Q.; Chen,J.
EPI_ISL_177869	A/chicken/TongHai/302/2014	H5N1		Asia / China	Initial import	Other Database Import	Hu,T.; Song,J.; Zhang,W.; Zhao,H.; Duan,B.; Liu,Q.; Zeng,W.; Qiu,W.; Chen,G.; Zhang,Y.; Fan,Q.; Zhang,F.
